# Supplementary material for: Mutation Screening and Array Comparative Genomic Hybridization Using a 180K Oligonucleotide Array in VACTERL Association
Source: PLoS One. 2014 Jan 9;9(1):e85313. doi: 10.1371/journal.pone.0085313 (PMC3887047; doi:10.1371/journal.pone.0085313)
Supplement: Table S4 — Copy number variants of unclear clinical significance detected by array-CGH (XLS) [file pone.0085313.s004.xls]

## Sheet: Blad1
Supplementary table 4. Copy number variants of unclear clinical significance detected by array-CGH
Patient	Chromosomal region	Genomic position (bp) (NCBI36/hg18)	Size (kb)	Probe nr	Gain/loss	Mean log2-ratio	Genes (UCSC)	Additional information
V3	6q23.3q23.3	137941173-137972849	32	3	gain	0.66	0
	3q26.31q26.31	176654078-176673966	20	3	gain	0.62	NAALADL2
V11	2q21.2q21.2	132186432-132227096	41	5	gain	0.46	C2orf27
V16	12q21.1q21.1	71265338-71486133	221	14	loss	-0.69	TRHDE
V17	2q32.1q32.1	184446202-184696846	251	15	loss	-0.78	0
V19	19q12q12	35592894-35986671	390	23	gain	-0.47	ZNF536	Inherited from healthy mother
	Xq11.2q11.2	62127623-62144552	17	3	gain	0.49	0
V20	4p14p14	39814882-39915790	101	6	loss	-0.81	N4BP2, RHOH
FC1	2p16.3p16.3	52119970-5229763	110	8	loss	-0.84	0
FC2	2q24.3q24.3	165592941-165789588	197	13	loss	-0.72	SCN3A
	11p14.2p14.2	26962668-27197658	235	14	loss	-0.79	FIBIN, BBOX1
FC3	11p15.2p15.2	13545425-13591336	46	4	gain	0.44	0
FC4	1p13.3p13.3	111503708-111531355	28	3	gain	0.63	CEPT1
	11q23.3q23.3	114552111-114614746	63	5	gain	0.63	CADM1
FC10	3p22.1p22.1	41079601-41112547	33	3	loss	-0.82	0
	6q24.2q24.2	143982817-144018740	36	3	gain	0.52	PHACTR2
	16p13.11p12.3	15399055-18274251	2926	157	gain	0.33	MPV17L, C16orf45, KIAA0430, NDE1, MYH11, FOPNL, ABCC1, ABCC6, NOMO3, PKD1P1, XYLT1	Unclear contribution to the FC10 phenotype
FC13	q322.1q22.1	135686528-135687919	1	3	gain	0.5	ANAPC3, CEP63
FC14	1q32.2q32.2	208898023-208956573	59	5	gain	0.62	HHAT, KCNH1
	7q31.31q31.31	119970061-120014815	45	4	gain	0.47	KCND2
FC15	Xp11.22p11.22	52034208-52514522	480	18	gain	0.53	XAGE2, XAGE1D
FC17	2p24.3p24.3	14643695-14719498	76	6	gain	0.75	FAM84A
	15q21.1q21.1	44635977-44733189	97	7	loss	-1.05	0
	15q24.1q24.1	70561534-70597425	36	3	gain	0.59	ARIH1
FC19	8p22p22	14617091-14672203	55	4	loss	-0.9	SGCZ
	8p22p22	15996341-16054669	58	5	loss	-0.8	MSR1
